# Supplementary material for: TACC3 enhances glycolysis in bladder cancer cells through inducing acetylation of c-Myc
Source: Cell Death Dis. 2025 Apr 17;16(1):311. doi: 10.1038/s41419-025-07645-6 (PMC12006502; doi:10.1038/s41419-025-07645-6)
Supplement: Supplementary file 2 — Supplementary tables [file 41419_2025_7645_MOESM2_ESM.xlsx]

## Sheet: Table S1
Depmap ID	E2F3 Copy Number log2(relative to ploidy + 1) Copy Number Public 23Q4	TACC3 log2(TPM+1) Expression Public 23Q4	Cell Line Name
ACH-000720	4.1857	5.10643	TCCSUP
ACH-000741	3.79049	6.47962	UBLC1
ACH-000905	3.75085	5.94439	5637
ACH-001412	3.62863	6.69891	UMUC10
ACH-001407	3.17086	6.5938	UMUC13
ACH-000753	2.82323	7.1639	JMSU1
ACH-000724	2.67695	6.30415	HT1376
ACH-001415	2.17135	6.06932	UMUC7
ACH-000896	1.51981	5.86641	647V
ACH-000396	1.50712	7.50454	J82
ACH-001408	1.37427	6.2034	UMUC14
ACH-000973	1.31748	6.52105	639V
ACH-000522	1.21271	5.99141	UMUC3
ACH-000802	1.20762	5.84624	BFTC905
ACH-000384	1.19179	6.8358	SW780
ACH-000142	1.18871	5.98208	CAL29
ACH-000547	1.15907	5.67779	HT1197
ACH-000566	1.12191	5.10769	SW1710
ACH-000862	1.11899	5.94696	KMBC2
ACH-001411	1.07848	4.77821	UMUC5
ACH-000839	0.99786	4.76022	SCABER
ACH-000593	0.994229	5.88387	BC3C
ACH-000486	0.984445	6.70708	KU1919
ACH-001409	0.9831	7.39797	UMUC16
ACH-001414	0.974159	4.10852	UMUC6
ACH-001413	0.957795	6.25058	UMUC11
ACH-001410	0.943168	5.71672	UMUC4
ACH-001416	0.921413	5.34696	UMUC9
ACH-000545	0.897027	5.66704	VMCUB1
ACH-000018	0.888441	6.93593	T24
ACH-000026	0.854939	6.40173	253JBV
ACH-000127	0.812057	5.36702	SLR20
ACH-000011	0.810956	5.39951	253J
ACH-000834	0.796579	5.59872	UMUC1

## Sheet: Table S2
Table S2. The sequence of siRNA oligonucleotides and negative control.
siRNA	Sequences
negative control	TTCTCCGAACGTGTCACGTTT
siE2F3#1	GACTTCATGTGTAGTTGATTA
siE2F3#2	GAGAATCAAAGGTTAGCTTAT
siMYC#1	GAGGAGACATGGTGAACCA
siMYC#2	GGGTCAAGTTGGACAGTGT
siPCAF#1	GTTGGCTATATCAAGGATTAT
siPCAF#2	CCTAAACCGCATCAACTATTG

## Sheet: Table S3
Table S3. The primer sequences used for qPCR assay
Name	Sequences（5’- 3’）
ACTB-real-sense	CGCGAGAAGATGACCCAGAT
ACTB-real-antisense	GGGCATACCCCTCGTAGATG
TACC3-real-sense	CCTGAGGGACAGTCCTGGTA
TACC3-real-antisense	GGAATGTCCAGTGCTCCCAA
E2F3-real-sense	CACGGACCCTCCAGCAGA
E2F3-real-antisense	CCGCTTTCTCCTAGCTCCAG
HK2-real-sense	CGCCTCGGTTTCCCAACTCT
HK2-real-antisense	TCTCCATCTCCTTGCGGAAC
GLUT1-real-sense	TTGGCTCCGGTATCGTCAAC
GLUT1-real-antisense	GGCCACGATGCTCAGATAGG
PFKFB3-real-sense	CGCAGCTGCCTGGACAA
PFKFB3-real-antisense	CGTCTGCCTCAGTGTTTCCT

## Sheet: Table S4
Table S4. Primer sequences used for ChIP assay.
Name	Sequences（5’- 3’）
TACC3-ChIP-sense-1	ACAGGTGGGGAAACTTAGGC
TACC3-ChIP-antisense-1	CCAGGGTGTCTGAAGCTGAGA
TACC3-ChIP-sense-2	CGGTAGCAGCTAGGCTTGG
TACC3-ChIP-antisense-2	CGCCGTGTAGCCGCTCT
GLUT1-ChIP-sense	CGAGGACTACAAGGCGGATG
GLUT1-ChIP-antisense	GTTTGGGAAATGGCGGTG
HK2-ChIP-sense	ATCCTTCCACCTTAGCCTTCTG
HK2-ChIP-antisense	GCCTGGGCGACATAGTGAGA
PFKFB3-ChIP-sense	ACATAGGGAGTCGGTCAGGC
PFKFB3-ChIP-antisense	GCAATTAACTGCTGGCTAGAGG
